# Supplementary material for: Inference and effects of barcode multiplets in droplet-based single-cell assays
Source: Nat Commun. 2020 Feb 13;11:866. doi: 10.1038/s41467-020-14667-5 (PMC7018801; doi:10.1038/s41467-020-14667-5)
Supplement: Supplementary file 4 — Source Data [file 41467_2020_14667_MOESM4_ESM.xlsx]

## Sheet: Fig. 1c
dataset	value (y-axis)	nBeads (x-axis)
Rep1	28.1	0
Rep2	14.3	0
Rep3	7.11	0
Zheng	15	0
Rep1	63.5	1
Rep2	84.2	1
Rep3	92.1	1
Zheng	80	1
Rep1	8.36	2+
Rep2	1.5	2+
Rep3	0.8	2+
Zheng	5	2+
Mean	16.1	0
Mean	80	1
Mean	3.9	2+

## Sheet: Fig. 1d
dataset	value (y-axis)	multiplet (x-axis)
Rep1	27.1	Yes
Rep2	4.5	Yes
Rep3	2.5	Yes
Zheng	11.7	Yes
Rep1	72.9	No
Rep2	95.5	No
Rep3	97.5	No
Zheng	88.3	No
Mean	11.4	Yes
Mean	88.6	No

## Sheet: Supplementary Fig. 1f
beads/droplet	Rep1	Rep2	Rep3
0	28.1	14.3	7.1
1	63.5	84.2	92.1
2	4.2	1	0.2
3	1.5	0.2	0.3
4+	2.7	0.4	0.2

## Sheet: Supplementary Fig. 1g
Rep 2; FOV 6

## Sheet: Fig. 3b
Multiplet count (X-axis)	Frequency (Y-axis)
1	82.44
2	8.1268
3	5.12968
4	2.07493
5	0.864553
6	0.576369
7	0.134486
8	0.307397
9	0.345821

## Sheet: Supplementary Fig. 3a
Multiplet count (X-axis)	Frequency (Y-axis)
1	86.7779
2	8.06895
3	3.63103
4	0.880249
5	0.183385
6	0.330093
7	0.12837

## Sheet: Supplementary Fig. 3b
n_barcodes (x-axis)	multiplet_rate (y-axis)
5	11.7
5.2	17.8
6	23.6
7	21.8
8	25.6
9	23.5
10	21.5

## Sheet: Supplementary Fig. 3e
Downsampled abundance (% of total library; x-axis)	Total merges (raw count)	% Agreed merges with 100% (y-axis)	# false merges (compared to. 100%)
1	0	0	0
5	9	0.0159574	0
10	104	0.184397	0
20	348	0.617021	0
30	485	0.859929	0
40	521	0.923759	0
50	537	0.952128	0
60	544	0.964539	0
70	551	0.97695	0
80	560	0.992908	0
90	562	0.996454	0
100	564	1	0

## Sheet: Supplementary Fig. 3f
rLCS value (x-axis)	density (y-axis)
0	0.013665
1	0.371033
2	0.398218
3	0.151655
4	0.045455
5	0.013169
6	0.00303
7	0.002375
8	0.000165
9	0.000942
10	0.000216
11	5.6e-05
12	1.6e-05
13	4e-06
14	1e-06

## Sheet: Fig. 4d
group (x-axis)	prop (y-axis)	what
[1,2)	81.4128	adjusted
[2,5)	9.1393	adjusted
[5,10)	0.94843	adjusted
[10,100)	8.49945	adjusted
[1,2)	75.4955	observed
[2,5)	11.3514	observed
[5,10)	1.04505	observed
[10,100)	12.1081	observed

[truncated: 2 more sheets: Fig. 4e, Supplementary Fig. 4a]
